# Supplementary material for: Assessing the relative impacts and economic costs of Japanese knotweed management methods
Source: Sci Rep. 2023 Mar 17;13:3872. doi: 10.1038/s41598-023-30366-9 (PMC10023688; doi:10.1038/s41598-023-30366-9)
Supplement: Supplementary file 2 — Supplementary Information 2. [file 41598_2023_30366_MOESM2_ESM.xlsx]

## Sheet: Supplementary Table 6
Impact category	Unit	G3.60, F, A	G2.16, F, S+A	D2.80+G2.16; F, S+A	P2.69, F+Sl, S + G3.60, F, A	P2.69, F+Sl, S + G3.60, F, A(proj)	G65.00, St, A	DS+G3.60, F, A	D+P2.69, F+Sl, S + G3.60,F, A	D+P2.69, F+Sl, S + G3.60,F, A(proj)	MemCov
Global warming	kg CO2 eq	196.834	214.67	610.274	424.645	467.725	825.906	1041.67	1426.62	1512.76	1308.6
Ozone depletion	kg CFG65.00, ST, A1 eq	0.000135505	0.000147819	0.000316417	0.000418369	0.000450797	0.000568616	0.00161337	0.00177613	0.00181486	0.000521139
Ionizing radiation	kBq Co-60 eq	17.4646	19.0463	58.6463	33.7768	37.5708	73.2798	80.9317	110.48	117.195	48.0021
Ozone formation, Human health	kg NOx eq	0.458979	0.500563	1.0371	1.14139	1.21573	1.92585	3.86734	4.49529	4.64186	6.08944
Fine particulate matter formation	kg PM2.5 eq	0.382135	0.416758	0.868172	0.887763	0.946373	1.60342	2.72646	3.17058	3.27677	2.04225
Ozone formation, Terrestrial ecosystems	kg NOx eq	0.471376	0.514084	1.04435	1.19583	1.2707	1.97787	4.0797	4.7098	4.85734	6.23933
Terrestrial acidification	kg SO2 eq	0.73963	0.806674	2.76286	2.26952	2.45901	3.10349	7.47627	8.99755	9.33625	4.85318
Freshwater eutrophication	kg P eq	0.267177	0.291369	0.00833719	0.28535	0.286331	1.12104	0.467901	0.414042	0.414944	0.222856
Marine eutrophication	kg N eq	0.0303434	0.0331102	0.0532629	0.0475482	0.055425	0.127341	0.0514071	0.0745245	0.0805137	0.0240079
Terrestrial ecotoxicity	kg 1,4-DCB	850.502	927.557	184.06	1504.59	1517.64	3568.65	3918.86	3825.38	3843.95	11258
Freshwater ecotoxicity	kg 1,4-DCB	13.253	14.4538	1.09351	16.0779	16.1193	55.6089	31.7789	29.2167	29.2835	48.3152
Marine ecotoxicity	kg 1,4-DCB	16.3133	17.7914	1.30676	20.5899	20.6273	68.4499	43.6665	40.5336	40.6201	68.3624
Human carcinogenic toxicity	kg 1,4-DCB	8.79343	9.59001	0.952917	11.7602	11.7958	36.8966	29.6385	28.2027	28.3003	43.1014
Human non-carcinogenic toxicity	kg 1,4-DCB	236.157	257.553	40.7928	308.351	311.283	990.902	668.401	639.484	644.044	1135.09
Land use	m2a crop eq	139.18	151.954	152.364	171.126	179.663	584.191	255.281	255.497	261.682	158.995
Mineral resource scarcity	kg Cu eq	3.3812	3.68739	0.10886	3.79195	3.79981	14.1871	6.79502	6.09733	6.10551	5.1345
Fossil resource scarcity	kg oil eq	60.4845	65.9644	138.076	341.646	351.9	253.789	1880.91	1971.36	1992.23	580.891
Water consumption	m3	5.59717	6.10526	4.18174	6.5786	6.93	23.4866	9.2244	12.1258	12.956	9.40806
